# Supplementary material for: Factors Associated with Levels of Organophosphate Pesticides in Household Dust in Agricultural Communities
Source: Int J Environ Res Public Health. 2022 Jan 13;19(2):862. doi: 10.3390/ijerph19020862 (PMC8775797; doi:10.3390/ijerph19020862)
Supplement: Supplementary file 1 [file ijerph-19-00862-s001.zip]

Archive with 1 entries (1 files):
- ijerph-1490144-supplementary.pdf
